# Supplementary material for: The Superiority of TiO2 Supported on Nickel Foam over Ni-Doped TiO2 in the Photothermal Decomposition of Acetaldehyde
Source: Materials (Basel). 2023 Jul 26;16(15):5241. doi: 10.3390/ma16155241 (PMC10420295; doi:10.3390/ma16155241)
Supplement: Supplementary file 1 [file materials-16-05241-s001.zip]

Archive with 1 entries (1 files):
- materials-2490280-supplementary.pdf
